# Supplementary material for: Assessing Strategies Against Gambiense Sleeping Sickness Through Mathematical Modeling
Source: Clin Infect Dis. 2018 Jun 1;66(Suppl 4):S286–92. doi: 10.1093/cid/ciy018 (PMC5982708; doi:10.1093/cid/ciy018)
Supplement: Supplementary Material [file ciy018_suppl_supplementary_material.zip]

Archive with 13 entries (13 files):
- getlik.m
- HAT_functions-new.R
- HAT_initialise-new.R
- HAT_main-new.R
- HATmodel.m
- IDM_HAT.r
- Melding.m
- mortality_rate.m
- runHATmodel.m
- WarwickStrategyHATmodel.m
- AssessingHATStrategySI_040118.pdf
- Commands.m
- Fitting.m
