# Supplementary material for: Assessing Strategies Against Gambiense Sleeping Sickness Through Mathematical Modeling
Source: Clin Infect Dis. 2018 Jun 1;66(Suppl 4):S286–92. doi: 10.1093/cid/ciy018 (PMC5982708; doi:10.1093/cid/ciy018)
Supplement: Supplementary Material [file ciy018_suppl_supplementary_material.zip › getlik.m]

function[out]  = getlik(x,pno)

%tic;
%global Data
%% Tsetse Parameters (All rates are in years)
BV = 365*0.05;                       % Tsetse constant birth rate
aH = 365/3;                          % Tsetse biting rate
fH = 0.58;                            % Proportion of bites on humans
VH = x(1);                           % Ratio of tsetse to humans
%% Human Parameters (All rates are in years)
AlphaA = x(2);                       % Proportion of symptomatic cases
kA = x(3);                           % Relative infectiousness asymptomatic
muH = 1/59;                          % Human natural death rate
gammaH = 365/(252+526);              % 1/gammaH1: 1st stage infectious period in humans
gammaA = 365/((526+252));       % 1/gammaA: asymptomatic infectious period in humans
H = 1;                              % Human population size

%% Human Treatment Parameters
P1 = 1;                            % Prob. a stage I individual gets CATT test
P1PD = 0.87;                         % Sensitivity of test for stage I patientP
P1TP = 1;                            % Prob. of treatment after testing +ve for stage I patient
eps1 = 0.94;                         % Stage I treatment efficacy
eps2 = 0.965;                        % Stage II treatment efficacy
p2 = 0.007;                          % Prob of treatment failure mortality in stage II patient
gammaT = 365./(3*30);                % 1/gammaT: duration of treatment
nzeta = x(4);

%% Endemic equilibirum
iv = x(5);%Data.Tsetse; % tsetse infection density
i1 = x(6);

PHI = eps1*P1*P1PD*P1TP*nzeta;
GAMMAH = gammaH+PHI;

a = ((muH+GAMMAH)*(1-AlphaA)/(AlphaA*(muH+gammaA)))*i1; % Asymptomatic
t = (PHI*i1)/(gammaT+muH);

%% Transmission parameters
betaHV = (BV/(aH*fH))*(iv/(1-iv))*(H/(i1+kA*a)); % Tran. prob. from humans to Tsetse
betaVH = ((muH+GAMMAH)/(aH*fH*AlphaA))*(i1/(H-i1-a-t))*(1/(iv*VH)); % Trans. prob. from tsetse to humans
%% Vector Endemic equilibirum
sv = BV/(BV+aH*fH*betaHV*(i1+kA*a)/H);
%% Vector Treatment Parameters
rho = 0.0;                           % constrant mortality rate
l = 3;                               % l months at highest capacity
m = 3;                               % next m months of linear decline

%% Solve Model
% Initial conditions
V0 = (H*VH).*[sv,iv];
H0 = [H-i1-a-t,i1,a,t,0,0];
y0 = horzcat(V0,H0);

tspan1 = [0,1];
tspan = [0:1/365:1];


for i = 1:18
    y = ode45(@model,tspan1,y0,[],AlphaA,BV,aH,fH,betaHV,...
              kA,muH,betaVH,gammaH,gammaA,gammaT,...
               P1,P1PD,P1TP,eps1,nzeta,rho,l,m);
           y = deval(y,tspan)';
    tspan1 = [i,i+1];
    tspan = [i:1/365:i+1];
   
    out{1}(i) = y(end,end);
    out{2}(i) = y(end,end-1);

    y0 = y(end,:);
    y0(3) = y0(3);

    Psc = 0.3;
    out{3}(i) = Psc*P1PD*y0(4);
    y0(6) = y0(6) + (Psc*P1PD*y0(4));
    y0(4) = y0(4) - Psc*P1PD*y0(4);

    y0(7) =0; y0(8) =0;

end

    Lx = [5,500]./100000; 
    Ux = [6,600]./100000; 
    
    if out{1}(18)>=Ux(pno)
        out{4} = -Inf;
    elseif out{1}(18)<=Lx(pno)
        out{4} = -Inf;
    else
          out{4} = log(unifpdf(out{1}(18),Lx(pno),Ux(pno)));%
    end
        

R0 = abs(aH*fH*sqrt((betaHV*betaVH*VH/BV)*(kA*(1-AlphaA)/(muH+gammaA)+...
    (AlphaA/(muH+gammaH)))));

out{5} = R0;

end
