# Supplementary material for: Assessing Strategies Against Gambiense Sleeping Sickness Through Mathematical Modeling
Source: Clin Infect Dis. 2018 Jun 1;66(Suppl 4):S286–92. doi: 10.1093/cid/ciy018 (PMC5982708; doi:10.1093/cid/ciy018)
Supplement: Supplementary Material [file ciy018_suppl_supplementary_material.zip › HAT_functions-new.R]

## ############################################################
## Assesing strategies against Gambiense sleeping sickness.. ##
## Swiss TPH model                                           ##
## ############################################################
## Soledad Castano & Nakul Chitnis
## December 2017
## Script: HAT_functions.R

## Function fFullSampleLHS:

## Outputs full sample of parameter sets for resampling.
## Uses Latin hypercube sampling to create a full sample of parameter values
## for resampling assuming uniform ranges as specified in Table 2 of Stone and Chitnis (2015).

## Each row corresponds to a set of parameter values. Each column corresponds to a parameters as follows
## (names taken from Table 2, Stone2015):

## 1. mu_v    : Death rate of tsetse
## 2. f       : Inverse of duration of feeding cycle
## 3. sigma_h : Biting preference for humans
## 4. sigma_a1: Biting preference for animal type 1
## 5. sigma_a2: Biting preference for animal type 2
## 6. xi      : Proportion of time spent in second region by commuters
## 7. b       : Proportion of infective bites leading to infection in humans & animals
## 8. c_h     : Proportion of bites on an infective human that lead to a mature infection in flies
## 9. nu_e    : 1/extrinsic incubation period
## 10. eta    : Rate at which hosts move from the incubating stage
## 11. s_1    : Rate of progression to stage II in humans
## 12. mu_s1  : Disease-induced death rate / rate of leaving the recovered state for humans
## 13. mu_h   : Death rate of humans due to natural causes
## 14. mu_a1  : Death rate of animal host 1
## 15. mu_a2  : Death rate of animal host 2
## 16. r3     : Rate at which treated humans return to the susceptible class 
## 17. r4     : Rate of loss of immunity in animal hosts
## 18. N2N1   : Ratio of humans in the high exposure environment to low exposure
## 19. VH1    : Number of vectors per human in area 1
## 20. VH2    : Number of vectors per human in area 2
## 21. AH1    : Density of animals relative to humans in area 1
## 22. AH2    : Density of animals relative to humans in area 2
## 23: r_ps   : Passive surveillance rate
fFullSampleLHS <-  function(NSAMPLES,lowerRange,upperRange) {
    require(lhs)
    llr <- length(lowerRange); lup <- length(upperRange)
    if(llr!=lup) stop('mismatch between lowerRange and upperRange lengths')
    nParameterSample <- length(lowerRange)
    ## Draw uniform samples in the range [0,1] using LHS
    Lhs <- randomLHS(NSAMPLES,nParameterSample)
    ## Rescale according to lower & upper ranges
    ans <- t(apply(Lhs, 1, function(x) {(upperRange - lowerRange) * x + lowerRange}))
}

## HAT Dynamics. Here, continuous passive screening only represents dynamics until year 2000
fHATode.PDonly <- function(times, y, Parms) {
    with(as.list(c(y,Parms)), {
        ## in HR human group, stage 1 is not detected by standard AS or PD so r_12=0
        ## in HR human group, stage 2 is detected only by passive detection so r_22=r_ps
      r_11 <- r_ps; r_21 <- r_ps
      r_12 <- 0; r_22 <- r_ps   
      ## Allow for disease induced deaths to cycle back in (e.g., births make up
      ## for deaths so population sizes remain constant.
      beta_h1 <- mu_h*(Sh1+Ih1+Ah1+Rh1+Th1) + mu_s1*Rh1 + mu_t*Th1
      beta_h2 <- mu_h*(Sh2+Ih2+Ah2+Rh2+Th2) + mu_s1*Rh2 + mu_t*Th2
      ##
      beta_a1 <- mu_a1*(Sa1+Ia1+Aa1+Ra1)
      beta_a2 <- mu_a2*(Sa2+Ia2+Aa2+Ra2)
      ## Populations exposed to bites
      N_h1 <- Sh1+Ih1+Ah1
      N_h2 <- Sh2+Ih2+Ah2
      N_a1 <- Sa1+Ia1+Aa1+Ra1
      N_a2 <- Sa2+Ia2+Aa2+Ra2
      ## Terms for biting probabilities
      theta_h1_1 <- (sigma_h*N_h1)/(sigma_h*(N_h1+(1-xi)*N_h2)+sigma_a1*N_a1)
      theta_h2_1 <- (sigma_h*(1-xi)*N_h2) / (sigma_h*(N_h1+(1-xi)*N_h2)+sigma_a1*N_a1)
      theta_a1 <- (sigma_a1*N_a1)/(sigma_h*(N_h1+(1-xi)*N_h2)+sigma_a1*N_a1)
      theta_h2 <- (sigma_h*xi*N_h2)/(sigma_h*xi*N_h2 + sigma_a2*N_a2)
      theta_a2 <- (sigma_a2*N_a2)/(sigma_h*xi*N_h2 + sigma_a2*N_a2)
      ## Force of infection on vectors
      Lambda_v1 <- f*(c_a1*sigma_a1*Aa1 + c_h*sigma_h*(Ah1+(1-xi)*Ah2))/
          (N_a1*sigma_a1 + sigma_h*(N_h1+(1-xi)*N_h2))
      Lambda_v2 <- f*(c_a2*sigma_a2*Aa2 + c_h*sigma_h*xi*Ah2)/
          (N_a2*sigma_a2 + sigma_h*xi*N_h2)
      ## Force of infection on hosts
      Lambda_h1 <- (b*f*theta_h1_1*Iv1)/(N_h1)
      Lambda_h2 <- b*f * ((theta_h2_1*Iv1/N_h2) + (theta_h2*Iv2/N_h2))
      Lambda_a1 <- (b*f*theta_a1*Iv1)/(N_a1)
      Lambda_a2 <- (b*f*theta_a2*Iv2)/(N_a2)
      ## #######
      ## ODEs ##
      ## 1st host - humans
      Sh1t <- beta_h1 + r3*Th1 - mu_h*Sh1 - Lambda_h1*Sh1
      Ih1t <- Lambda_h1*Sh1 - (mu_h+eta)*Ih1
      Ah1t <- eta*Ih1 - (mu_h+s_1+r_11)*Ah1 
      Rh1t <- s_1*Ah1 - (mu_h+mu_s1+r_21)*Rh1
      Th1t <- r_11*Ah1 + r_21*Rh1 - (mu_h+mu_t+r3)*Th1
      ## 2nd host - humans
      Sh2t <- beta_h2 + r3*Th2 - mu_h*Sh2 - Lambda_h2*Sh2
      Ih2t <- Lambda_h2*Sh2 - (mu_h+eta)*Ih2
      Ah2t <- eta*Ih2 - (mu_h+s_1+r_12)*Ah2 
      Rh2t <- s_1*Ah2 - (mu_h+mu_s1+r_22)*Rh2
      Th2t <- r_12*Ah2 + r_22*Rh2 - (mu_h+mu_t+r3)*Th2
      ## Vectors - Area 1
      Sv1t <- Emerge_v1 - Lambda_v1*Sv1 - mu_v*Sv1     
      Ev1t <- Lambda_v1*Sv1 - (mu_v+nu_e)*Ev1
      Iv1t <- nu_e*Ev1 - mu_v*Iv1
      ## Vectors - Area 2
      Sv2t <- Emerge_v2 - Lambda_v2*Sv2 - mu_v*Sv2     
      Ev2t <- Lambda_v2*Sv2 - (mu_v+nu_e)*Ev2
      Iv2t <- nu_e*Ev2 - mu_v*Iv2
      ##  Non-human vertebrate hosst - Area 1
      Sa1t <- beta_a1 +r4*Ra1 - mu_a1*Sa1 - Lambda_a1*Sa1
      Ia1t <- Lambda_a1*Sa1 - (mu_a1+eta)*Ia1
      Aa1t <- eta*Ia1 - (mu_a1+s_a1)*Aa1
      Ra1t <- s_a1*Aa1 - (mu_a1+r4)*Ra1
      ##  Non-human vertebrate hosst - Area 2
      Sa2t <- beta_a2 +r4*Ra2 - mu_a2*Sa2 - Lambda_a2*Sa2
      Ia2t <- Lambda_a2*Sa2 - (mu_a2+eta)*Ia2
      Aa2t <- eta*Ia2 - (mu_a2+s_a2)*Aa2
      Ra2t <- s_a2*Aa2 - (mu_a2+r4)*Ra2
      ## Reenter into code variables.
      list(c(Sh1t, Ih1t, Ah1t, Rh1t, Th1t,
             Sh2t, Ih2t, Ah2t, Rh2t, Th2t,
             Sv1t, Ev1t, Iv1t, Sv2t, Ev2t, Iv2t,
             Sa1t, Ia1t, Aa1t, Ra1t, Sa2t, Ia2t, Aa2t, Ra2t))
    })
}

## This function runs HAT ode dynamics with ongoing passive detections to get last year dynamics
runfHATode.PDonly <- function(params, Pars, Nh0, Times, Eps, AbsEps) {
  ## Extract elements of params
  c_a1  <- as.numeric(params['c_a1'])
  c_a2  <- as.numeric(params['c_a2'])
  s_a1  <- as.numeric(params['s_a1'])
  s_a2  <- as.numeric(params['s_a2'])
  mu_t  <- as.numeric(params['mu_t'])
  r_as  <- as.numeric(params['r_as']) 
  r_TAC <- as.numeric(params['r_TAC'])
  ## Extract elements of Pars
  mu_v     <- as.numeric(Pars['mu_v'])
  f        <- as.numeric(Pars['f'])
  sigma_h  <- as.numeric(Pars['sigma_h'])
  sigma_a1 <- as.numeric(Pars['sigma_a1'])
  sigma_a2 <- as.numeric(Pars['sigma_a2'])
  xi       <- as.numeric(Pars['xi'])
  b        <- as.numeric(Pars['b'])
  c_h      <- as.numeric(Pars['c_h'])
  nu_e     <- as.numeric(Pars['nu_e'])
  eta      <- as.numeric(Pars['eta'])
  s_1      <- as.numeric(Pars['s_1'])
  mu_s1    <- as.numeric(Pars['mu_s1'])
  mu_h     <- as.numeric(Pars['mu_h'])
  mu_a1    <- as.numeric(Pars['mu_a1'])
  mu_a2    <- as.numeric(Pars['mu_a2'])
  r3       <- as.numeric(Pars['r3'])
  r4       <- as.numeric(Pars['r4'])
  N2N1     <- as.numeric(Pars['N2N1'])
  VH1      <- as.numeric(Pars['VH1'])
  VH2      <- as.numeric(Pars['VH2'])
  AH1      <- as.numeric(Pars['AH1'])
  AH2      <- as.numeric(Pars['AH2'])
  r_ps     <- as.numeric(Pars['r_ps'])
  ## Set initial conditions for humans
  Nh10 <- Nh0 / (1 + N2N1)
  Nh20 <- Nh10 * N2N1
  Sh10 <- Nh10
  Ih10 <- Ah10 <- Rh10 <- Th10 <- 0
  Sh20 <- Nh20
  Ih20 <- Ah20 <- Rh20 <- Th20 <- 0
  ## Set initial conditions for tsetse flies
  ## Equilibrium fly population sizes
  Nv10 <- Nh10 * VH1 
  Nv20 <- Nh20 * VH2 ## Only Nh2 are in area 2.
  ## Emergence rates of flies in two areas
  Emerge_v1 <- Nv10 * mu_v
  Emerge_v2 <- Nv20 * mu_v
  ## Assume that 15% of flies are exposed and 5% are infectious
  Sv10 <- Nv10*0.96
  Ev10 <- Nv10*0.02
  Iv10 <- Nv10*0.02
  Sv20 <- Nv20*0.96 
  Ev20 <- Nv20*0.02
  Iv20 <- Nv20*0.02
  ## Set initial conditions for animals.
  Na10 <- Nh0 * AH1
  Na20 <- Nh20 * AH2
  Sa10 <- Na10
  Ia10 <- Aa10 <- Ra10 <- 0
  Sa20 <- Na20
  Ia20 <- Aa20 <- Ra20 <- 0
  ## Set IC for code
  y0 <- c(Sh1=Sh10, Ih1=Ih10, Ah1=Ah10, Rh1=Rh10, Th1=Th10,
          Sh2=Sh20, Ih2=Ih20, Ah2=Ah20, Rh2=Rh20, Th2=Th20,
          Sv1=Sv10, Ev1=Ev10, Iv1=Iv10, Sv2=Sv20, Ev2=Ev20, Iv2=Iv20,
          Sa1=Sa10, Ia1=Ia10, Aa1=Aa10, Ra1=Ra10, Sa2=Sa20, Ia2=Ia20, Aa2=Aa20, Ra2=Ra20)
  ## Set Parms for ODE
  ## First, generate 'emerge' named vector to append it to Parms
  emerge        <- c(Emerge_v1, Emerge_v2)
  names(emerge) <- c('Emerge_v1', 'Emerge_v2')
  Parms <- c(params, Pars, emerge)
  ## ######################################
  ## Calculate (i.e. integrate the ODEs) ##
  ## tf <- tail(Times,1) ## I need it for fHATode
  output <- ode(y=y0, times=Times, func=fHATode.PDonly, parms=Parms, atol=AbsEps, rtol=Eps)
  answer <- output[tf+1,][-1]
  return(answer)
}


## In fHATode.baseline, time step is 1 month & I apply AS the last month each year
## This is used for 2000-2017 to get likelihood and output is used too as i.c. for applying different interventions in runInterventions fns
## Note that baseline only recrutes on low risk population
fHATode.baseline <- function(times, y, Parms, tf) {
  with(as.list(c(y,Parms)), {
    r_12 <- 0; r_22 <- r_ps
    ## Lines below define the 'baseline' strategy (Active Screening last month each year)
    tmp <- numeric()
    for (i in 1:tf) 
      tmp[i] <- ifelse(times >= ((i-1)+11/12) & times <= i, 88, 0)
    ifelse(any(tmp!=0), r_11 <- r_21 <- r_as, r_11 <- r_21 <- r_ps)
    ## Allow for disease induced deaths to cycle back in (e.g., births make up
    ## for deaths so population sizes remain constant.
    beta_h1 <- mu_h*(Sh1+Ih1+Ah1+Rh1+Th1) + mu_s1*Rh1 + mu_t*Th1
    beta_h2 <- mu_h*(Sh2+Ih2+Ah2+Rh2+Th2) + mu_s1*Rh2 + mu_t*Th2
    beta_a1 <- mu_a1*(Sa1+Ia1+Aa1+Ra1)
    beta_a2 <- mu_a2*(Sa2+Ia2+Aa2+Ra2)
    ## Populations exposed to bites
    N_h1 <- Sh1+Ih1+Ah1
    N_h2 <- Sh2+Ih2+Ah2
    N_a1 <- Sa1+Ia1+Aa1+Ra1
    N_a2 <- Sa2+Ia2+Aa2+Ra2
    ##
    ## terms for biting probabilities
    theta_h1_1 <- (sigma_h*N_h1)/(sigma_h*(N_h1+(1-xi)*N_h2)+sigma_a1*N_a1)
    theta_h2_1 <- (sigma_h*(1-xi)*N_h2) / (sigma_h*(N_h1+(1-xi)*N_h2)+sigma_a1*N_a1)
    theta_a1 <- (sigma_a1*N_a1)/(sigma_h*(N_h1+(1-xi)*N_h2)+sigma_a1*N_a1)
    theta_h2 <- (sigma_h*xi*N_h2)/(sigma_h*xi*N_h2 + sigma_a2*N_a2)
    theta_a2 <- (sigma_a2*N_a2)/(sigma_h*xi*N_h2 + sigma_a2*N_a2)
    ## Force of infection on vectors
    Lambda_v1 <- f*(c_a1*sigma_a1*Aa1 + c_h*sigma_h*(Ah1+(1-xi)*Ah2))/
      (N_a1*sigma_a1 + sigma_h*(N_h1+(1-xi)*N_h2))
    Lambda_v2 <- f*(c_a2*sigma_a2*Aa2 + c_h*sigma_h*xi*Ah2)/
      (N_a2*sigma_a2 + sigma_h*xi*N_h2)
    ## Force of infection on hosts
    Lambda_h1 <- (b*f*theta_h1_1*Iv1)/(N_h1)
    Lambda_h2 <- b*f * ((theta_h2_1*Iv1/N_h2) + (theta_h2*Iv2/N_h2))
    Lambda_a1 <- (b*f*theta_a1*Iv1)/(N_a1)
    Lambda_a2 <- (b*f*theta_a2*Iv2)/(N_a2)
    ## #######
    ## ODEs ##
    ## 1st host - humans
    Sh1t <- beta_h1 + r3*Th1 - mu_h*Sh1 - Lambda_h1*Sh1
    Ih1t <- Lambda_h1*Sh1 - (mu_h+eta)*Ih1
    Ah1t <- eta*Ih1 - (mu_h+s_1+r_11)*Ah1 
    Rh1t <- s_1*Ah1 - (mu_h+mu_s1+r_21)*Rh1
    Th1t <- r_11*Ah1 + r_21*Rh1 - (mu_h+mu_t+r3)*Th1
    ## 2nd host - humans
    Sh2t <- beta_h2 + r3*Th2 - mu_h*Sh2 - Lambda_h2*Sh2
    Ih2t <- Lambda_h2*Sh2 - (mu_h+eta)*Ih2
    Ah2t <- eta*Ih2 - (mu_h+s_1+r_12)*Ah2 
    Rh2t <- s_1*Ah2 - (mu_h+mu_s1+r_22)*Rh2
    Th2t <- r_12*Ah2 + r_22*Rh2 - (mu_h+mu_t+r3)*Th2
    ## Vectors - Area 1
    Sv1t <- Emerge_v1 - Lambda_v1*Sv1 - mu_v*Sv1     
    Ev1t <- Lambda_v1*Sv1 - (mu_v+nu_e)*Ev1
    Iv1t <- nu_e*Ev1 - mu_v*Iv1
    ## Vectors - Area 2
    Sv2t <- Emerge_v2 - Lambda_v2*Sv2 - mu_v*Sv2     
    Ev2t <- Lambda_v2*Sv2 - (mu_v+nu_e)*Ev2
    Iv2t <- nu_e*Ev2 - mu_v*Iv2
    ##  Non-human vertebrate host - Area 1
    Sa1t <- beta_a1 +r4*Ra1 - mu_a1*Sa1 - Lambda_a1*Sa1
    Ia1t <- Lambda_a1*Sa1 - (mu_a1+eta)*Ia1
    Aa1t <- eta*Ia1 - (mu_a1+s_a1)*Aa1
    Ra1t <- s_a1*Aa1 - (mu_a1+r4)*Ra1
    ##  Non-human vertebrate host - Area 2
    Sa2t <- beta_a2 +r4*Ra2 - mu_a2*Sa2 - Lambda_a2*Sa2
    Ia2t <- Lambda_a2*Sa2 - (mu_a2+eta)*Ia2
    Aa2t <- eta*Ia2 - (mu_a2+s_a2)*Aa2
    Ra2t <- s_a2*Aa2 - (mu_a2+r4)*Ra2
    ## Reenter into code variables.
    list(c(Sh1t, Ih1t, Ah1t, Rh1t, Th1t,
           Sh2t, Ih2t, Ah2t, Rh2t, Th2t,
           Sv1t, Ev1t, Iv1t, Sv2t, Ev2t, Iv2t,
           Sa1t, Ia1t, Aa1t, Ra1t, Sa2t, Ia2t, Aa2t, Ra2t))
  })
}

## This function is fed with initial condition given by runfHATode.PDonly, and time step must be 1 month
runfHATode.baseline <- function(y0, params, Pars, Nh0, Times, Eps, AbsEps) {
  ## Extract elements of params
  c_a1  <- as.numeric(params['c_a1'])
  c_a2  <- as.numeric(params['c_a2'])
  s_a1  <- as.numeric(params['s_a1'])
  s_a2  <- as.numeric(params['s_a2'])
  mu_t  <- as.numeric(params['mu_t'])
  r_as  <- as.numeric(params['r_as']) 
  r_TAC <- as.numeric(params['r_TAC'])
  ## Extract elements of Pars
  mu_v     <- as.numeric(Pars['mu_v'])
  f        <- as.numeric(Pars['f'])
  sigma_h  <- as.numeric(Pars['sigma_h'])
  sigma_a1 <- as.numeric(Pars['sigma_a1'])
  sigma_a2 <- as.numeric(Pars['sigma_a2'])
  xi       <- as.numeric(Pars['xi'])
  b        <- as.numeric(Pars['b'])
  c_h      <- as.numeric(Pars['c_h'])
  nu_e     <- as.numeric(Pars['nu_e'])
  eta      <- as.numeric(Pars['eta'])
  s_1      <- as.numeric(Pars['s_1'])
  mu_s1    <- as.numeric(Pars['mu_s1'])
  mu_h     <- as.numeric(Pars['mu_h'])
  mu_a1    <- as.numeric(Pars['mu_a1'])
  mu_a2    <- as.numeric(Pars['mu_a2'])
  r3       <- as.numeric(Pars['r3'])
  r4       <- as.numeric(Pars['r4'])
  N2N1     <- as.numeric(Pars['N2N1'])
  VH1      <- as.numeric(Pars['VH1'])
  VH2      <- as.numeric(Pars['VH2'])
  AH1      <- as.numeric(Pars['AH1'])
  AH2      <- as.numeric(Pars['AH2'])
  r_ps     <- as.numeric(Pars['r_ps'])
  ## Set initial conditions for humans
  Nh10 <- Nh0 / (1 + N2N1)
  Nh20 <- Nh10 * N2N1
  # Sh10 <- Nh10
  # Ih10 <- Ah10 <- Rh10 <- Th10 <- 0
  # Sh20 <- Nh20
  # Ih20 <- Ah20 <- Rh20 <- Th20 <- 0
  # ## Set initial conditions for tsetse flies
  ## Equilibrium fly population sizes
  Nv10 <- Nh10 * VH1 
  Nv20 <- Nh20 * VH2 ## Only Nh2 are in area 2.
  ## Emergence rates of flies in two areas
  Emerge_v1 <- Nv10 * mu_v
  Emerge_v2 <- Nv20 * mu_v
  # ## Assume that 15% of flies are exposed and 5% are infectious.
  # Sv10 <- Nv10*0.96
  # Ev10 <- Nv10*0.02
  # Iv10 <- Nv10*0.02
  # Sv20 <- Nv20*0.96 
  # Ev20 <- Nv20*0.02
  # Iv20 <- Nv20*0.02
  # ## Set initial conditions for animals.
  # Na10 <- Nh0 * AH1
  # Na20 <- Nh20 * AH2
  # Sa10 <- Na10
  # Ia10 <- Aa10 <- Ra10 <- 0
  # Sa20 <- Na20
  # Ia20 <- Aa20 <- Ra20 <- 0
  ## Set Parms for ODE
  ## First, generate 'emerge' named vector to append it to Parms
  emerge        <- c(Emerge_v1, Emerge_v2)
  names(emerge) <- c('Emerge_v1', 'Emerge_v2')
  Parms <- c(params, Pars, emerge)
  ## ######################################
  ## Calculate (i.e. integrate the ODEs) ##
  tf <- tail(Times,1) 
  outODE <- ode(y=y0, times=Times, func=fHATode.baseline, parms=Parms, tf=tf, atol=AbsEps, rtol=Eps)
  answer <- outODE[tf+1,][-1]
  return(answer)
}


## ########################################################
## Determines if x is in the range (lowerbound, upperbound)
inRange <- function(x, lowerbound, upperbound) {
    return(lowerbound <= x && x <= upperbound)
}


evalLik <- function(nSamples, params, fullSampleParams, annualIncidenceRanges, Nh0, t0, tf, Eps, AbsEps, printInterval) {
    ## Create variables for likelihood (LR & HR settings) of each set of parameters
    likelihoodLow <- likelihoodHigh <- numeric()
    ## Create variable to identify which parameter samples to keep
    indx <- numeric()
    ## Create variable to store ASSUMED endemic equilibrium & dynamics in year 2000 for each set of parameters
    Y2017mat <- matrix(0, nSamples, 24)
    NSAMPLES <- nrow(fullSampleParams)
    iSample <- 1
    ii      <- 0 ## index to identify the row of fullSampleParams that generates convergent endemic points
    while (iSample <= NSAMPLES) {
        if (ii >= nSamples || iSample  >= NSAMPLES) {
            print('Either got nSamples succesfully or reached maximum nb. of parameter samples to explore')
            print(paste('Filling Y2000mat stopped at nrow:', ii))
            Y2017mat <- Y2017mat[1:ii,] 
            return(list(likelihoodLow=likelihoodLow, likelihoodHigh=likelihoodHigh,
                        Y2017mat=Y2017mat, indx=indx))
        }
        if (iSample %% printInterval==0)
            print(paste('Reached iSample=', iSample))
        ## Retrieve parameter values & set time interval to evaluate the odes
        Pars  <- fullSampleParams[iSample,]
        Times <- seq(t0, tf, by=1)
        ## Evaluate HAT odes defined by function 'fHATode.PDonly'; output is last year dynamics and will correspond to i.c. for year 2000 when apply baseline
        output2000 <- runfHATode.PDonly(params=params, Pars=Pars, Nh0= Nh0, Times=Times, Eps=Eps, AbsEps=AbsEps)
        tf2 <- 18
        Times2 <- seq(t0, tf2, by=1/12)
        output2017 <- runfHATode.baseline(y0=output2000, params=params, Pars=Pars, Nh0= Nh0, Times=Times2, Eps=Eps, AbsEps=AbsEps)
        ## Set values for the desired number of incubating individuals:
        output2017[which(output2017<0)]  <- 0 ## replace -ve values (caused by rounding error) by zero
        totalIncubating <- output2017[2] + output2017[7] ## Ih1 &  Ih2: infected humans group 1 & 2 respectively
        eta <- as.numeric(Pars['eta'])
        desiredIncubatingLow  <- mean(annualIncidenceRanges[1,])/eta 
        desiredIncubatingHigh <- mean(annualIncidenceRanges[2,])/eta
        ## Set values for minimum and maximum values of incubating individuals
        minIncubatingLow  <- annualIncidenceRanges[1,1]/eta    
        maxIncubatingLow  <- annualIncidenceRanges[1,2]/eta   
        minIncubatingHigh <- annualIncidenceRanges[2,1]/eta   
        maxIncubatingHigh <- annualIncidenceRanges[2,2]/eta   
        ## Determine whether totalIncubating relies in the desired range for both LR & HR settings:
        inLow  <- inRange(x=totalIncubating, lowerbound=minIncubatingLow,  upperbound=maxIncubatingLow)
        inHigh <- inRange(x=totalIncubating, lowerbound=minIncubatingHigh, upperbound=maxIncubatingHigh)
        ## Keep only +ve likelihoods
        if (inLow==FALSE  && inHigh==FALSE) {
            iSample <- iSample + 1 ## reject this sample and continue exploring;
            ## othw calculate likelihood (binomial probab for the proportion of incubating humans)
            ## Can ignore binomial factor because all terms are multiplied by the same factor
        } else {
            ii <- ii+1
            indx[ii] <- iSample 
            print(paste('indx is ', indx[ii]))
            if (inLow==TRUE) {
                likelihoodLow[ii] <- 
                    ((totalIncubating/Nh0)^desiredIncubatingLow) * 
                    ((Nh0-totalIncubating)/Nh0)^(Nh0-desiredIncubatingLow)
                likelihoodHigh[ii] <- 0
            } else { ## inHigh==TRUE
                likelihoodHigh[ii] <- 
                    ((totalIncubating/Nh0)^desiredIncubatingHigh) * 
                    ((Nh0-totalIncubating)/Nh0)^(Nh0-desiredIncubatingHigh)
                likelihoodLow[ii] <- 0
            }                
            ## Save dynamics at the end of year 2017 to use when exploring interventions for 2018-2030
            Y2017mat[ii,] <- output2017 
            ## set new iSample to continue with the while loop
            iSample <- iSample + 1
        } ## end if else (inLow==FALSE  && inHigh=FALSE) 
    } ## end while
    return(list(likelihoodLow=likelihoodLow, likelihoodHigh=likelihoodHigh,
                Y2017mat=Y2017mat, indx=indx))
}


## The function fResampleParams provides indices of parameters to resample based on likelihood vectors
fResampleParams <- function(likelihoodLow, likelihoodHigh, nResamples) {
    sumLikeLow  <- sum(likelihoodLow)
    sumLikeHigh <- sum(likelihoodHigh)
    ## Vectors of cumulative likelihood
    cumulativeLikeLow  <- cumsum(likelihoodLow)
    cumulativeLikeHigh <- cumsum(likelihoodHigh)
    ## Creates indices that correspond to parameters to be used for resampling
    resampleIndicesLow <- resampleIndicesHigh <- numeric(nResamples)
    for (ii in 1:nResamples) {
        x <- runif(1)
        ## Scale random number
        xLow  <- x*sumLikeLow
        xHigh <- x*sumLikeHigh
        ## Find all indices higher than random number & pick first element
        resampleIndicesLow[ii]  <- which(cumulativeLikeLow > xLow)[1]  
        resampleIndicesHigh[ii] <- which(cumulativeLikeHigh > xHigh)[1]
    }
    return(matrix(c(resampleIndicesLow,resampleIndicesHigh), 2, nResamples, byrow=TRUE))
}


## Includes different interventions since 2018 until 2030, so y0 is dynamics status at the end of 2017
## Baseline strategy includes pulsed AS
fHATode.interventions <- function(times, y, Parms, intervention, tf) { 
    with(as.list(c(y,Parms)), {
        r_12 <- 0; r_22 <- r_ps
        ##  Pulsed active screening applied the last month of every year
        tmp <- numeric()
        for (i in 1:tf)  
            tmp[i] <- ifelse(times >= ((i-1)+11/12) & times <= i, 88, 0)
        if (intervention=='baseline') {
            ifelse(any(tmp!=0), r_11 <- r_21 <- r_as, r_11 <- r_21 <- r_ps) ## AS only recruits pop' in the low risk setting
        }
        ##
        if (intervention=='vectorControl') {
            mu_v <- mu_v/0.4 ## Increase vector mortality so that the equilibrium population is reduced by 60%
            ifelse(any(tmp!=0), r_11 <- r_21 <- r_as, r_11 <- r_21 <- r_ps)
        }
        ##
        if (intervention=='enhancedPassiveDetection') {
            ifelse(any(tmp!=0), r_11 <- r_21 <- r_as, r_11 <- r_21 <- 2*r_ps)
            ifelse(any(tmp!=0), r_22 <- r_ps, r_22 <- 2*r_ps)
        }
        ## 
        if (intervention=='targetedActiveScreening') { ## TAC recruits in both low- & high-risk populations
            ifelse(any(tmp!=0), r_11 <- r_21 <- r_TAC, r_11 <- r_21 <- r_ps) 
            ifelse(any(tmp!=0), r_12 <- r_TAC, r_12 <- 0)    ## high risk is also included
            ifelse(any(tmp!=0), r_22 <- r_TAC, r_22 <- r_ps) ## high risk is also included
        } ## end if(intervention='targetedActiveScreening')
        ## ## %%%%%%%%%%%%%%%%%%%%%%%%%%%%%%%%%%%
        ## Allow for disease induced deaths to cycle back in (e.g., births make up
        ## for deaths so population sizes remain constant.
        beta_h1 <- mu_h*(Sh1+Ih1+Ah1+Rh1+Th1) + mu_s1*Rh1 + mu_t*Th1
        beta_h2 <- mu_h*(Sh2+Ih2+Ah2+Rh2+Th2) + mu_s1*Rh2 + mu_t*Th2
        beta_a1 <- mu_a1*(Sa1+Ia1+Aa1+Ra1)
        beta_a2 <- mu_a2*(Sa2+Ia2+Aa2+Ra2)
        ## Populations exposed to bites
        N_h1 <- Sh1+Ih1+Ah1
        N_h2 <- Sh2+Ih2+Ah2
        N_a1 <- Sa1+Ia1+Aa1+Ra1
        N_a2 <- Sa2+Ia2+Aa2+Ra2
        ## Terms for biting probabilities
        theta_h1_1 <- (sigma_h*N_h1)/(sigma_h*(N_h1+(1-xi)*N_h2)+sigma_a1*N_a1)
        theta_h2_1 <- (sigma_h*(1-xi)*N_h2) / (sigma_h*(N_h1+(1-xi)*N_h2)+sigma_a1*N_a1)
        theta_a1 <- (sigma_a1*N_a1)/(sigma_h*(N_h1+(1-xi)*N_h2)+sigma_a1*N_a1)
        theta_h2 <- (sigma_h*xi*N_h2)/(sigma_h*xi*N_h2 + sigma_a2*N_a2)
        theta_a2 <- (sigma_a2*N_a2)/(sigma_h*xi*N_h2 + sigma_a2*N_a2)
        ## Force of infection on vectors
        Lambda_v1 <- f*(c_a1*sigma_a1*Aa1 + c_h*sigma_h*(Ah1+(1-xi)*Ah2))/
            (N_a1*sigma_a1 + sigma_h*(N_h1+(1-xi)*N_h2))
        Lambda_v2 <- f*(c_a2*sigma_a2*Aa2 + c_h*sigma_h*xi*Ah2)/
            (N_a2*sigma_a2 + sigma_h*xi*N_h2)
        ## Force of infection on hosts
        Lambda_h1 <- (b*f*theta_h1_1*Iv1)/(N_h1)
        Lambda_h2 <- b*f * ((theta_h2_1*Iv1/N_h2) + (theta_h2*Iv2/N_h2))
        Lambda_a1 <- (b*f*theta_a1*Iv1)/(N_a1)
        Lambda_a2 <- (b*f*theta_a2*Iv2)/(N_a2)
        ## #######
        ## ODEs ##
        ## 1st host - humans
        Sh1t <- beta_h1 + r3*Th1 - mu_h*Sh1 - Lambda_h1*Sh1
        Ih1t <- Lambda_h1*Sh1 - (mu_h+eta)*Ih1
        Ah1t <- eta*Ih1 - (mu_h+s_1+r_11)*Ah1 
        Rh1t <- s_1*Ah1 - (mu_h+mu_s1+r_21)*Rh1
        Th1t <- r_11*Ah1 + r_21*Rh1 - (mu_h+mu_t+r3)*Th1
        Ch1t <- eta*Ih1
        ## 2nd host - humans
        Sh2t <- beta_h2 + r3*Th2 - mu_h*Sh2 - Lambda_h2*Sh2
        Ih2t <- Lambda_h2*Sh2 - (mu_h+eta)*Ih2
        Ah2t <- eta*Ih2 - (mu_h+s_1+r_12)*Ah2 
        Rh2t <- s_1*Ah2 - (mu_h+mu_s1+r_22)*Rh2
        Th2t <- r_12*Ah2 + r_22*Rh2 - (mu_h+mu_t+r3)*Th2
        Ch2t <- eta*Ih2
        ## vectors
        ## Area 1
        Sv1t <- Emerge_v1 - Lambda_v1*Sv1 - mu_v*Sv1     
        Ev1t <- Lambda_v1*Sv1 - (mu_v+nu_e)*Ev1
        Iv1t <- nu_e*Ev1 - mu_v*Iv1
        ## Area 2
        Sv2t <- Emerge_v2 - Lambda_v2*Sv2 - mu_v*Sv2     
        Ev2t <- Lambda_v2*Sv2 - (mu_v+nu_e)*Ev2
        Iv2t <- nu_e*Ev2 - mu_v*Iv2
        ##  non-human vertebrate hosts
        Sa1t <- beta_a1 +r4*Ra1 - mu_a1*Sa1 - Lambda_a1*Sa1
        Ia1t <- Lambda_a1*Sa1 - (mu_a1+eta)*Ia1
        Aa1t <- eta*Ia1 - (mu_a1+s_a1)*Aa1
        Ra1t <- s_a1*Aa1 - (mu_a1+r4)*Ra1
        ##
        Sa2t <- beta_a2 +r4*Ra2 - mu_a2*Sa2 - Lambda_a2*Sa2
        Ia2t <- Lambda_a2*Sa2 - (mu_a2+eta)*Ia2
        Aa2t <- eta*Ia2 - (mu_a2+s_a2)*Aa2
        Ra2t <- s_a2*Aa2 - (mu_a2+r4)*Ra2
        ## Return ode variables
        list(c(Sh1t, Ih1t, Ah1t, Rh1t, Th1t, Ch1t, 
               Sh2t, Ih2t, Ah2t, Rh2t, Th2t, Ch2t, 
               Sv1t, Ev1t, Iv1t, Sv2t, Ev2t, Iv2t,
               Sa1t, Ia1t, Aa1t, Ra1t, Sa2t, Ia2t, Aa2t, Ra2t))
    })
}


## This function runs fHATode.interventions dynamics for a single parameter set & gives the  cummulative incidence
runfHATode.interventions <- function(params, Pars, y0, Nh0, Times, intervention) {
    ## Extract elements of params
    c_a1  <- as.numeric(params['c_a1'])
    c_a2  <- as.numeric(params['c_a2'])
    s_a1  <- as.numeric(params['s_a1'])
    s_a2  <- as.numeric(params['s_a2'])
    mu_t  <- as.numeric(params['mu_t'])
    r_11  <- as.numeric(params['r_11'])
    r_12  <- as.numeric(params['r_12'])
    r_21  <- as.numeric(params['r_21'])
    r_22  <- as.numeric(params['r_22'])
    r_TAC <- as.numeric(params['r_TAC'])
    ## Extract elements of Pars
    mu_v     <- as.numeric(Pars['mu_v'])
    f        <- as.numeric(Pars['f'])
    sigma_h  <- as.numeric(Pars['sigma_h'])
    sigma_a1 <- as.numeric(Pars['sigma_a1'])
    sigma_a2 <- as.numeric(Pars['sigma_a2'])
    xi       <- as.numeric(Pars['xi'])
    b        <- as.numeric(Pars['b'])
    c_h      <- as.numeric(Pars['c_h'])
    nu_e     <- as.numeric(Pars['nu_e'])
    eta      <- as.numeric(Pars['eta'])
    s_1      <- as.numeric(Pars['s_1'])
    mu_s1    <- as.numeric(Pars['mu_s1'])
    mu_h     <- as.numeric(Pars['mu_h'])
    mu_a1    <- as.numeric(Pars['mu_a1'])
    mu_a2    <- as.numeric(Pars['mu_a2'])
    r3       <- as.numeric(Pars['r3'])
    r4       <- as.numeric(Pars['r4'])
    N2N1     <- as.numeric(Pars['N2N1'])
    VH1      <- as.numeric(Pars['VH1'])
    VH2      <- as.numeric(Pars['VH2'])
    AH1      <- as.numeric(Pars['AH1'])
    AH2      <- as.numeric(Pars['AH2'])
    r_ps     <- as.numeric(Pars['r_ps'])
    ## Set stuff for emerge vector
    Nh10 <- Nh0 / (1 + N2N1)
    Nh20 <- Nh10 * N2N1
    ## Set initial conditions for tsetse flies
    ## Equilibrium fly population sizes
    Nv10 <- Nh10 * VH1  ## All humans are in area 1.
    Nv20 <- Nh20 * VH2 ## Only Nh2 are in area 2.
    ## Emergence rates of flies in two areas
    Emerge_v1 <- Nv10 * mu_v
    Emerge_v2 <- Nv20 * mu_v
    ## Set Parms for ODE
    ## First, generate 'emerge' named vector to append it to Parms
    emerge        <- c(Emerge_v1, Emerge_v2)
    names(emerge) <- c('Emerge_v1', 'Emerge_v2')
    Parms <- c(params, Pars, emerge)
    ## ######################################
    ## Calculate (i.e. integrate the ODEs) ##
    tf <- tail(Times,1)
    outODE <- ode(y=y0, times=Times, func=fHATode.interventions, parms=Parms, method='ode45',
                  intervention=intervention, tf=tf)
    Y <- outODE[,-1] ## remove first column which corresponds to time steps
    ## Calculate cumulative incidence for both human groups
    totalCumulativeIncidence <- Y[,6] + Y[,12]
    return(totalCumulativeIncidence)
}
