# Supplementary material for: Assessing Strategies Against Gambiense Sleeping Sickness Through Mathematical Modeling
Source: Clin Infect Dis. 2018 Jun 1;66(Suppl 4):S286–92. doi: 10.1093/cid/ciy018 (PMC5982708; doi:10.1093/cid/ciy018)
Supplement: Supplementary Material [file ciy018_suppl_supplementary_material.zip › HAT_initialise-new.R]

## fHATParameters_Fixed
## Sets parameter values for simulation HAT & constant intervention-related setting

## All units are assumed to be in years.
## We take some values from Stone & Chitnis (2015) Table 2 and multiply by 365.
## Other values are fixed to specifications of simulations for policy paper.
## Parameter definitions are given in Table 2 in Stone and Chitnis.
## Here we add the passive screening rate, which holds when no active screening is implemented

## c_a1: proportion of bites on an infective animal of type 1 that lead to a mature infection in flies
## c_a2: idem c_a1, for animal of type 2
## s_a1: rate of progression to the immune class in animal (type 1) hosts
## s_a2: rate of progression to the immune class in animal (type 2) hosts

fHATParameters_Fixed <- function() { 
    c_a1 = 0
    c_a2 = 0
    s_a1 = 0.002 * daysInYear
    s_a2 = 0.0019 * daysInYear
    mu_t = 0 * daysInYear ## Death rate due to treatment ( r in the 2015 paper)
    ## ACTIVE SCREENING RATES:                                 
    r_as = -log(0.7) * 12  ## So that after 1 year 70% of people are untreated. ## 12 because AS lasts 1 month
    r_TAC = -log(0.4) * 12 ## Treatment rate when only 40% are left untreated with targetted active screening.
    pars <- c(c_a1, c_a2, s_a1, s_a2, mu_t, r_as, r_TAC)
    names(pars) <- c('c_a1', 'c_a2', 's_a1', 's_a2', 'mu_t', 'r_as','r_TAC')
    return(pars)
}

## Set fixed parameters
Nh0         <- 1E4
daysInYear  <- 365
params      <- fHATParameters_Fixed()

## ode solver control parameters:
Eps    <- 1E-5
AbsEps <- 1E-3

## Create high and low settings, & all interventions considered here
allSettings = c('Low', 'High')
allInterventions = c('baseline', 'vectorControl',
                     'enhancedPassiveDetection', 'targetedActiveScreening')


## Allowed range of values of annual incidence.
annualIncidenceRangeLow  <- c(0.5, 0.6)
annualIncidenceRangeHigh <- c(50, 60)
## Wrap annual incidences in a matrix
annualIncidenceRanges <- matrix(c(annualIncidenceRangeLow, annualIncidenceRangeHigh), 2, 2, byrow=TRUE)
