# Supplementary material for: Assessing Strategies Against Gambiense Sleeping Sickness Through Mathematical Modeling
Source: Clin Infect Dis. 2018 Jun 1;66(Suppl 4):S286–92. doi: 10.1093/cid/ciy018 (PMC5982708; doi:10.1093/cid/ciy018)
Supplement: Supplementary Material [file ciy018_suppl_supplementary_material.zip › HAT_main-new.R]

## ############################################################
## Assesing strategies against Gambiense sleeping sickness.. ##
## Swiss TPH model                                           ##
## ############################################################
## Soledad Castano & Nakul Chitnis
## December 2017


## Script: HAT_main.R
## This script has two main parts:
## 1) evaluates the likelihood of a desired HAT incidence range (low-rist and
## high-risk settings) under the HAT model published in Stone and Chitnis (2015) for 10000 parameter sets.
## 2) A resampling step (based on maximum likelihood approach) provides 1000 parameter sets 
## to evaluate averted cases under different intervention strategies compared to a baseline one.

## Note: Time-steps correspond to 1 year.
## Note: the original model was modified to include a annual pulsed active screening taking
## place the last month of every year.
## The rest of the year, passive surveillance is considered (continuous treatment rate r_ps).

rm(list=ls())
library(deSolve)
SaveData <- TRUE

## Load functions to be used in this script
source('HAT_initialise-new.R')       ## fixed parameters and settings 
source('HAT_functions-new.R')  

## ########################################################################
## FIRST PART: evaluate likelihoods and determine dynamics in year 2017  ##
## ########################################################################

## Parameters to sampling step
NSAMPLES      <- 1e6
nSamples      <- 1e4 ## max nb of samples of param values that produce desired annual incidence 
printInterval <- floor(NSAMPLES/4)
## ODE solver related parameters
Eps    <- 1E-5
AbsEps <- 1E-3
t0 <- 0   ## initial time
tf <- 200 ## final time

## Use Latin hypercube sampling to create specified number of samples of parameter values.
## Ranges set to those given in Table 2 of Stone and Chitnis (2015).
## New parameter: the rate of treatment associated to passive
## surveillance (r_ps) (valid when active screening is not implemented).

lowerRange <- c(0.014*daysInYear, 0.2*daysInYear, 0, 0, 0, 0, 0, 0.0001, 0.025*daysInYear, 0.05*daysInYear,
                0.0012*daysInYear, 0.0013*daysInYear, 3.4*1E-5*daysInYear, 0.000164*daysInYear, 0.000164*daysInYear,
                0.014*daysInYear, 0.002*daysInYear, 0.1, 0, 0, 0, 0, 3*1E-4*daysInYear)
upperRange <- c(0.047*daysInYear, 0.5*daysInYear, 1, 1, 1, 1, 1, 0.0051, 0.0556*daysInYear, 0.1*daysInYear,
                0.0028*daysInYear, 0.0029*daysInYear, 6.8*1E-5*daysInYear, 0.0027*daysInYear, 0.0027*daysInYear,
                0.14*daysInYear, 0.0054*daysInYear, 1, 10, 10, 2, 2, 1E-3*daysInYear)  

## Full sample of parameter sets for resampling
fullSampleParams           <- fFullSampleLHS(NSAMPLES=NSAMPLES,lowerRange=lowerRange,upperRange=upperRange)
colnames(fullSampleParams) <- c('mu_v', 'f', 'sigma_h', 'sigma_a1', 'sigma_a2', 'xi', 'b', 'c_h', 'nu_e', 'eta','s_1',
                                'mu_s1', 'mu_h', 'mu_a1', 'mu_a2', 'r3', 'r4', 'N2N1', 'VH1', 'VH2', 'AH1', 'AH2', 'r_ps')

## ####################
## Evaluate likelihoods

## The function 'evalLik' evaluates the likelihood of a given incidence (high- and low-risk settings).
## The 'evalLik' function's output is:
## i)   likelihoodLow,
## ii)  likelihoodHigh,
## iii) Y2017mat - the dynamics at the end of the year 2017 -, and
## iv)  indx - a vector to relate the previous outputs to its line in fullSampleParams.
output <- evalLik(nSamples=nSamples, params=params, fullSampleParams=fullSampleParams,
                  annualIncidenceRanges=annualIncidenceRanges, Nh0=Nh0, t0=t0, tf=tf,
                  Eps=Eps, AbsEps=AbsEps, printInterval=printInterval)
## Extract results
likelihoodLow      <- output[['likelihoodLow']] 
likelihoodHigh     <- output[['likelihoodHigh']] 
Y2017mat           <- output[['Y2017mat']] 
indx               <- output[['indx']] 

sumLikelihoodLow  <- sum(likelihoodLow)
sumLikelihoodHigh <- sum(likelihoodHigh)
if(sumLikelihoodHigh == 0 && sumLikelihoodLow == 0) {
    stop('No parameter values found for desired range of high and low incidence')
}  else if (sumLikelihoodHigh == 0) {
    stop('No parameter values found for desired range of high incidence')
} else if (sumLikelihoodLow == 0) {
    stop('No parameter values found for desired range of low incidence')
}
## Check number of parameter sets leading to the desired low incidence & high incidence scenarios
print(paste('nb. of parameter sets with low incidence:', length(which(likelihoodLow != 0))))
print(paste('nb. of parameter sets with high incidence:', length(which(likelihoodHigh != 0))))


## ################################################
## SECOND PART: resample & evaluate interventions #
## ################################################
nResamples          <- 1E3
resampleIndices     <- fResampleParams(likelihoodLow=likelihoodLow, likelihoodHigh=likelihoodHigh, nResamples=nResamples)
resampleIndicesLow  <- resampleIndices[1,] 
resampleIndicesHigh <- resampleIndices[2,]

## Set global parameters
t0 = 0       ## Corresponds to year 2017.
tFinal = 13  ## Maximum time to integrate to; corresponds to year 2030.
Times  <- seq(t0, tFinal, by=1)

nbInter <- length(allInterventions)

## Loop through high and low settings
for (iSetting in 1:2) {
    setting <- allSettings[iSetting]
    print(setting)
    ## Set vector for resampling
    if (setting=='High')
        resampleVector <- resampleIndicesHigh
    if (setting=='Low')
        resampleVector <- resampleIndicesLow
    ## Loop through interventions
    for (iIntervention in 1:4) { ## iIntervention=3
        intervention <- allInterventions[iIntervention]
        print(intervention)
        ## filename
        fileSaveName <-paste0('AnnualIncidence_', setting, '_', intervention, '.txt')
        ## create matrix to fulfill
        annualIncidenceFull <- matrix(0,nResamples,tFinal+1)
        for (iResample in 1:nResamples) {
            Pars <- GOOD.P[resampleVector[iResample],] 
            ## Set IC for new ODEs I will run
            Ch10 <- Pars['eta']* Dyn2017[resampleVector[iResample],2]  
            Ch20 <- Pars['eta']* Dyn2017[resampleVector[iResample],7]  
            y0 <- c(Dyn2017[resampleVector[iResample],1:5], Ch10,
                    Dyn2017[resampleVector[iResample],6:10], Ch20, Dyn2017[resampleVector[iResample],11:24])
            names(y0) <- c('Sh1', 'Ih1', 'Ah1', 'Rh1', 'Th1', 'Ch1', 
                           'Sh2', 'Ih2', 'Ah2', 'Rh2', 'Th2', 'Ch2', 
                           'Sv1', 'Ev1', 'Iv1', 'Sv2', 'Ev2', 'Iv2',
                           'Sa1', 'Ia1', 'Aa1', 'Ra1', 'Sa2', 'Ia2', 'Aa2', 'Ra2')
            ## Evaluate evalCumulIncidence
            totalCumulativeIncidence <- runfHATode.interventions (params=params,Pars=Pars,y=y0,
                                                                  Nh0=Nh0,Times=Times,intervention=intervention)
            preannualIncidence <- diff(totalCumulativeIncidence)
            annualIncidence <- c(totalCumulativeIncidence[1], preannualIncidence) ## add IC; i.e. state in 2017
            annualIncidenceFull[iResample,] <- annualIncidence
        } ## end for iResample=1:nResamples
        if (SaveData)
            write.table(annualIncidenceFull, file=fileSaveName, row.names=FALSE, col.names=FALSE)
    } ## end for (iIntervention in 1:4) 
} ## for (iSetting in 1:2) 
