# Supplementary material for: Assessing Strategies Against Gambiense Sleeping Sickness Through Mathematical Modeling
Source: Clin Infect Dis. 2018 Jun 1;66(Suppl 4):S286–92. doi: 10.1093/cid/ciy018 (PMC5982708; doi:10.1093/cid/ciy018)
Supplement: Supplementary Material [file ciy018_suppl_supplementary_material.zip › HATmodel.m]

function dY = HATmodel(t,Y,AlphaA,BV,aH,fH,betaHV,...
              kA,muH,betaVH,gammaH,gammaA,gammaT,P1,P1PD,P1TP,eps1,zeta1,rho,l,m)


%% Compartments
VS = Y(1); VI = Y(2);
HS = Y(3); HI = Y(4); HA = Y(5); HT = Y(6); HC = Y(7);  I = Y(8); 

V = VS+VI;
H = HS+HI+HA+HT;


% For vector-control
if rho == 0
    mr = 0;
else
    mr = mortality_rate(rho,t,l,m);
end

% coverage for stage 1 and stage 11
phi1 = P1*P1PD*P1TP;

% Birth-rate for humans and death rate of tsetse
BH = muH;
muV = BV;

lambdaVH = betaHV*(HI+kA*HA)/H;

%% Model equations:

% Tsetsi Equations
dVS = BV*V - (aH*fH*lambdaVH + muV+mr)*VS;
dVI = (aH*fH*lambdaVH)*VS - (muV+mr)*VI;

% Human Equations
dHS = BH*H - aH*fH*betaVH*VI*HS/H - muH*HS+gammaT*HT+gammaA*HA+gammaH*HI;
dHI = AlphaA*aH*fH*betaVH*VI*HS/H - (gammaH+muH)*HI - phi1*eps1*zeta1*HI;
dHA  = (1-AlphaA)*aH*fH*betaVH*VI*HS/H  - (gammaA+muH)*HA;
dHT =  phi1*eps1*zeta1*HI - (gammaT+muH)*HT;
dHC =  phi1*eps1*zeta1*HI;
dI = AlphaA*aH*fH*betaVH*VI*HS/H;

dY = vertcat(dVS,dVI,dHS,dHI,dHA,dHT,dHC,dI);


end
