# Supplementary material for: Assessing Strategies Against Gambiense Sleeping Sickness Through Mathematical Modeling
Source: Clin Infect Dis. 2018 Jun 1;66(Suppl 4):S286–92. doi: 10.1093/cid/ciy018 (PMC5982708; doi:10.1093/cid/ciy018)
Supplement: Supplementary Material [file ciy018_suppl_supplementary_material.zip › IDM_HAT.r]

library('deSolve')
library('minpack.lm')

#Hat ODE function
HAT <- function(t,state,parameters){
	with(as.list(c(state,parameters)),{
		     dI1 <- (kone*IV*(1-I1-I2-A-R)) -(alpha1+alpha3+gammaS+beta1+mu1)*I1
		     dI2 <- alpha1*I1-(alpha2+beta2+mu2)*I2
		     dA <- beta1*I1+beta2*I2-theta*A-muA*A
		     dR <- alpha2*I2+alpha3*I1-(mur+gammar)*R
		     dLV <-(ktwo*I1*(1-LV-IV))+(kthree*I2*(1-LV-IV))+(kfour*A*(1-LV-IV))-(betav+muv)*LV
		     dIV <- betav*LV-muv*IV
		     list(c(dI1,dI2,dA,dR,dLV,dIV))})
}

#HAT simulator, takes in parameter values that we feel are unclear and the years to run the simulation over. Returns the modeled prevalence.
HATACTnoa<- function(variparms,years){
ics <-c(variparms[6],variparms[7],variparms[10])
paramvals <- c(.02997,.1,.000054795,.00019,0,0,0.000054795,.006,.006,0,.004,.333,.000054795,.000054795,.03,.02997,.2,.02997,.5,.034)
parameters <- c(kone=variparms[3],ktwo=variparms[4], kthree=variparms[5], kfour=0, mu=paramvals[3],alpha1=paramvals[4],gammaS=0,theta=0,mu1=paramvals[7],beta1=0,alpha2=paramvals[8],gammar=.1,
		beta2=paramvals[10],mu2=paramvals[11],alpha3=variparms[8],muA=paramvals[13],mur=paramvals[14],muv=paramvals[15],betav=paramvals[20])
nyears <- max(years)

asperc1 <- variparms[9]
asperc2 <- variparms[9]

times <- seq(from=0,to=365,by=1)

ics <- c((1-asperc1)*ics[1],(1-asperc2)*ics[2],variparms[10]+asperc1*ics[1]+asperc2*ics[2])
sysini <- c(I1=ics[1],I2=ics[2],A=0,R=ics[3],LV=variparms[1],IV=variparms[2])
simu <- ode(y=sysini, times=times, func=HAT,parms=parameters)

ics <- tail(simu[,-1],1)

for(i in 2:nyears){
	ics <- c((1-asperc1)*ics[1],(1-asperc2)*ics[2],ics[3],ics[4]+(asperc2)*ics[2]+(asperc1)*ics[1],ics[5],ics[6])
	sysini <- c(I1=ics[1],I2=ics[2],A=ics[3],R=ics[4],LV=ics[5],IV=ics[6])
	tempsimu <- ode(y=sysini, times=times, func=HAT,parms=parameters)
	tempsimu <- tempsimu[-1,]
	ics <- tail(tempsimu[,-1],1)
	simu <- rbind(simu,tempsimu)}


return(simu[(min(years)*365):(nyears*365),])
}


EEfinder <- function(variparms){
ics <-c(variparms[6],variparms[7],variparms[10])
paramvals <- c(.02997,.1,.000054795,.00019,0,0,0.000054795,.006,.006,0,.004,.333,.000054795,.000054795,.03,.02997,.2,.02997,.5,.034)
parameters <- c(kone=variparms[3],ktwo=variparms[4], kthree=variparms[5], kfour=0, mu=paramvals[3],alpha1=paramvals[4],gammaS=0,theta=0,mu1=paramvals[7],beta1=0,alpha2=paramvals[8],gammar=.1,
		beta2=paramvals[10],mu2=paramvals[11],alpha3=variparms[8],muA=paramvals[13],mur=paramvals[14],muv=paramvals[15],betav=paramvals[20])
times <- c(0,3650)
sysini <- c(I1=ics[1],I2=ics[2],A=0,R=ics[3],LV=variparms[1],IV=variparms[2])
simu <- ode(y=sysini, times=times, func=HAT,parms=parameters)
return(as.vector(tail(simu[2,-1])))}


inci17 <- function(kays,x){
	kays[1] <- x*kays[1]
	variparms <- c(.1,.1,kays,.6*.05,.4*.05,.005,.3,0)
	EE <- EEfinder(variparms)
	newvariparms <- c(EE[5],EE[6],kays,EE[1],EE[2],.005,.3,0)

	return(as.vector((HATACTnoa(newvariparms,17)[2])))}


params <- read.csv('some_more_param_values.csv')
params <- params[3:5,-1]

baseline <- NULL
vectorcontrol <- NULL
passive <- NULL
active <- NULL

sevinc <- .001*runif(1200)+.005
sevinc <- sevinc/100  #Low Setting
coeffi <- 2
for(i in 1:1200){
kays <- as.vector(params[,i])

nestinci <- function(x){return(inci17(kays,x))}

resid <- function(x){return(abs(nestinci(x)-sevinc[i]))} 
fitval <- nls.lm(coeffi,lower=.1,upper=5,resid)  #Set lower to .1 for low setting
coeffi <- coef(fitval)
actinc <- 10000*c(fitval$fvec+sevinc[i],sevinc[i]-fitval$fvec)
print(actinc)
flush.console()


kays[1] <- coeffi*kays[1]   #Scale to achieve the desired prevalence in 2017 e.g. add in enough flies to get the desired incidence
variparms <- c(.1,.1,kays,.6*.05,.4*.05,.005,.3,0)  #LV(0), IV(0), k1,k2,k3,I1(0),I2(0),alpha3,asperc,R(0)
EE <- EEfinder(variparms)
variparms <- c(EE[5],EE[6],kays,EE[1],EE[2],.005,.3,0)

years <- c(0:18)

#No Active Screening
variparmsnoact <- variparms
variparmsnoact[9] <- 0
simu1 <- HATACTnoa(variparmsnoact,years)
outcomenoact <- simu1[,2]


#baseline, burn in 30% active screening only from 2000 to 2017
simu2 <- HATACTnoa(variparms,years)
outcome <- simu2[,2]
times <- seq(from=min(years)*365,to=max(years)*365-1,by=1)


#Generate new ics in preparation for control comparison.

newics <- simu2[dim(simu2)[1],-1]

variparms17plus <- as.vector(c(newics[5],newics[6],variparms[3],variparms[4],variparms[5],newics[1],newics[2],variparms[8], variparms[9],newics[4]))

#Baseline, maintaining active screening until 2030
yearsafter17 <- c(0:13)
times <- seq(from=min(yearsafter17)*365,to=max(yearsafter17)*365-1,by=1)
simu <- HATACTnoa(variparms17plus,yearsafter17)
post17.outcome <- simu[,2]

#Increase Vector Control
variparmsVC <- variparms17plus
variparmsVC[3] <- .4*variparmsVC[3]
simuVC <- HATACTnoa(variparmsVC,yearsafter17)
outcomeVC <- simuVC[,2]


#improve Passive screening
variparmsPS <- variparms17plus
variparmsPS[8] <- 1.3*variparmsPS[8]
simuPS <- HATACTnoa(variparmsPS,yearsafter17)
outcomepassplus <- simuPS[,2]

#Increase Active Screening Coverage
variparmsAS <- variparms17plus
variparmsAS[9] <- 2*variparmsAS[9]
simu <- HATACTnoa(variparmsAS,yearsafter17)
outcomeAS <- simu[,2]


init <- c(outcome[1]*10000,outcome[(1:17)*365]*10000)

baseline <- rbind(baseline,c(init,post17.outcome[(1:13)*365]*10000))
vectorcontrol <- rbind(vectorcontrol,c(init,outcomeVC[(1:13)*365]*10000))
passive <- rbind(passive,c(init,outcomepassplus[(1:13)*365]*10000))
active <- rbind(active,c(init,outcomeAS[(1:13)*365]*10000))
print(i)
flush.console()}
