# Supplementary material for: Assessing Strategies Against Gambiense Sleeping Sickness Through Mathematical Modeling
Source: Clin Infect Dis. 2018 Jun 1;66(Suppl 4):S286–92. doi: 10.1093/cid/ciy018 (PMC5982708; doi:10.1093/cid/ciy018)
Supplement: Supplementary Material [file ciy018_suppl_supplementary_material.zip › Melding.m]

function[] = Melding(pno)

savefile = ['HAT_foci_',num2str(pno)];
load(char(savefile));

    for i = 1:length(Lik)
        weights(i) = Lik(i)/sum(Lik);
    end
    Total = 1000;
    j = 1;
    while j < Total+1
        k = randi(length(weights),1);
        if (rand<weights(k))
            post(j,:) = param(k,:);
            postI(j,:) = I(k,:);
            postP(j,:) = PC(k,:);
            postA(j,:) = AC(k,:);
            postR0(j) = R0(k);
            j = j+1;
        end
    end
    [UP,ia,ic] = unique(post,'rows');
    postSize  = size(UP,1)

     save(savefile,'post','postI','postP','postA','postR0','-append')
end
