# Supplementary material for: Assessing Strategies Against Gambiense Sleeping Sickness Through Mathematical Modeling
Source: Clin Infect Dis. 2018 Jun 1;66(Suppl 4):S286–92. doi: 10.1093/cid/ciy018 (PMC5982708; doi:10.1093/cid/ciy018)
Supplement: Supplementary Material [file ciy018_suppl_supplementary_material.zip › mortality_rate.m]

function[out] = mortality_rate(rho, t,l,d)

l = l/12; % time in year
d = d/12; % time in year
t = mod(t,0.501); % bringing it between 0 and 1.

const_rate = rho;

% out = 1-(1-const_rate)*t;

if (t <= l)%||(t> l+d && t <= 2*l+d)
    out = const_rate;
elseif (t > l && t < l+d)%||(t>2*l+d)
    out = (const_rate./d)*(l+d-t);
else
    out = 0;
end


% timepoints = linspace(0,1,365);

% j = 1;
% for t  = timepoints
% if t <= l
%     out(j) = const_rate;
% elseif t > l & t < l+d
%     out(j) = (const_rate./d)*(l+d-t);
% else
%     out(j) = 0;
% end
% j = j+1;
% end


% j = 1
% alpha = 0.3
% for i = t
%     out(j) = 1-(1-alpha)*i;
%     j =  j+1
% end
