# Supplementary material for: Assessing Strategies Against Gambiense Sleeping Sickness Through Mathematical Modeling
Source: Clin Infect Dis. 2018 Jun 1;66(Suppl 4):S286–92. doi: 10.1093/cid/ciy018 (PMC5982708; doi:10.1093/cid/ciy018)
Supplement: Supplementary Material [file ciy018_suppl_supplementary_material.zip › runHATmodel.m]

function[out]  = runHATmodel(x,pno,Strategy)

%tic;
%global Data
%% Tsetse Parameters (All rates are in years)
BV = 365*0.05;                       % Tsetse constant birth rate
aH = 365/3;                          % Tsetse biting rate
fH = 0.58;                            % Proportion of bites on humans
VH = x(1);                           % Ratio of tsetse to humans
%% Human Parameters (All rates are in years)
AlphaA = x(2);                       % Proportion of symptomatic cases
kA = x(3);                           % Relative infectiousness asymptomatic
muH = 1/59;                          % Human natural death rate
gammaH = 365/(251+526);                   % 1/gammaH: infectious period in humans
gammaA = 365/((526+252));       % 1/gammaA: asymptomatic infectious period in humans
H = 1;                       % Human population 

%% Human Treatment Parameters
P1 = 1;                            % Prob. a stage I individual gets CATT test
P1PD = 0.87;                         % Sensitivity of test for stage I patientP
P1TP = 1;                            % Prob. of treatment after testing +ve for stage I patient
% P2 = 1;                              % Prob. a stage II individual gets CATT test
% P2PD = 0.87;                         % Sensitivity of test for stage II patient
% P2TP = 1;                            % Prob. of treatment after testing +ve for stage II patient
eps1 = 0.94;                         % Stage I treatment efficacy
eps2 = 0.965;                        % Stage II treatment efficacy
p2 = 0.007;                          % Prob of treatment failure mortality in stage II patient
gammaT = 365./(3*30);                % 1/gammaT: duration of treatment
nzeta = x(4);

%% Endemic equilibirum
iv = x(5);%Data.Tsetse; % tsetse infection density
i1 = x(6);
PHI = eps1*P1*P1PD*P1TP*nzeta;
GAMMAH = gammaH+PHI;

a = ((muH+GAMMAH)*(1-AlphaA)/(AlphaA*(muH+gammaA)))*i1; % Asymptomatic
t = (PHI*i1)/(gammaT+muH);

%% Transmission parameters
betaHV = (BV/(aH*fH))*(iv/(1-iv))*(H/(i1+kA*a)); % Tran. prob. from humans to Tsetse
betaVH = ((muH+GAMMAH)/(aH*fH*AlphaA))*(i1/(H-i1-a-t))*(1/(iv*VH)); % Trans. prob. from tsetse to humans
%% Vector Endemic equilibirum
sv = BV/(BV+aH*fH*betaHV*(i1+kA*a)/H);
%% Vector Treatment Parameters
rho = 0.0;                           % constrant mortality rate
l = 4;                               % l months at highest capacity
m = 2;                               % next m months of linear decline

%% Solve Model
% Initial conditions
V0 = (H*VH).*[sv,iv];
H0 = [H-i1-a-t,i1,a,t,0,0];
y0 = horzcat(V0,H0);


tspan1 = [0,1];
tspan = [0:1/365:1];
cov_stat = [0.3,0.3,0.3,0.6];
vect_cont = [0,1.1,0,0];
pass_cont = [1,1,2,1].*nzeta;

    zeta = pass_cont;
    rho1 = vect_cont;
    zeta1 = nzeta;
    
Sol = [];
for i = 1:31
    
    
     y = ode45(@HATmodel,tspan1, y0, [],AlphaA,BV,aH,fH,betaHV,...
              kA,muH,betaVH,gammaH,gammaA,gammaT,P1,P1PD,P1TP,eps1,zeta1,rho,l,m);
           
            y = deval(y,tspan)';
            tspan1 = [i,i+1];
            tspan = [i:1/365:i+1];
            out{1}(i) = y(end,end);
            out{2}(i) = y(end,end-1);
            y0 = y(end,:);
            y0(3) = y0(3);

    Sol = vertcat(Sol,y);
    if (i >= 18)
        cov = cov_stat(Strategy); 
        rho = rho1(Strategy);
        zeta1 = zeta(Strategy);
    else
        cov = 0.3;
    end

   out{3}(i) = cov*P1PD*y0(4);
    y0(6) = y0(6) + cov*P1PD*y0(4);
    y0(4) = y0(4) - cov*P1PD*y0(4);

    y0(7) =0; y0(8) =0;

end
out{4} = Sol; 
end
