# Supplementary material for: Assessing Strategies Against Gambiense Sleeping Sickness Through Mathematical Modeling
Source: Clin Infect Dis. 2018 Jun 1;66(Suppl 4):S286–92. doi: 10.1093/cid/ciy018 (PMC5982708; doi:10.1093/cid/ciy018)
Supplement: Supplementary Material [file ciy018_suppl_supplementary_material.zip › Commands.m]

 for i=1:2
     tot = 500000;
     pno = i;
     savefile = ['Transmission_foci_',num2str(pno)];
     
 Fitting(pno,tot);

 Melding(pno);

%% Run all interventions and save predictions with posteriors
savefile = ['HAT_foci_',num2str(pno)];
load(char(savefile));

        [C,IA,IC] = unique(post,'rows'); 
        for Strategy = 1:4
            parfor j = 1:size(C,1)
                out = runHATmodel(C(j,:),pno,Strategy);
                Inc(j,:) = out{1};
                PD(j,:) = out{2};
                AD(j,:) = out{3};

            end
            Pc = PD(IC,:); Ac = AD(IC,:); Ic = Inc(IC,:);
            Pas{Strategy} = Pc;
            Act{Strategy} = Ac;
            NI{Strategy} = Ic;
        end
        save(savefile,'C','IA','IC','Pas','Act','NI','-append')
         clearvars 
 end
