# Supplementary material for: Assessing Strategies Against Gambiense Sleeping Sickness Through Mathematical Modeling
Source: Clin Infect Dis. 2018 Jun 1;66(Suppl 4):S286–92. doi: 10.1093/cid/ciy018 (PMC5982708; doi:10.1093/cid/ciy018)
Supplement: Supplementary Material [file ciy018_suppl_supplementary_material.zip › Fitting.m]

function[] =  Fitting(pno,tot)

savefile = ['Transmission_foci_',num2str(pno)];

N = tot;
parfor j = 1:N
    VH = randi(200); % Tsetse to human ratio.
    AlphaA = 0.5+rand*(0.83-0.5); % Proportion of symptomatic cases.
    kA = rand*0.3; % Relative infectiousness of asymptomatic
     nzeta = rand;%36;% rate of passive detection of stages 1 & 2 from active screening
     Iv0 = 0.01+rand*0.04;% tsetse infection density
     Ih0 =  rand;

    x0 = [VH,AlphaA,kA,nzeta,Iv0,Ih0];
    out = getlik(x0,pno);
    tparam(j,:) = x0;
    tI(j,:) = out{1};
    tPC(j,:) = out{2};
    tAC(j,:) = out{3};
    tLogLik(j) = out{4};
    tR0(j) = out{5};
end
indN = find(exp(tLogLik)~=0 & ~isnan(exp(tLogLik)) & tR0>1);
param = tparam(indN,:);
Lik = exp(tLogLik(indN));
sprintf('No of non-zero likelihoods = %d',length(indN))

I = tI(indN,:);
PC = tPC(indN,:);
AC = tAC(indN,:);
R0 = tR0(indN);

save(savefile,'param','I','PC','AC','Lik','R0')
end
